# Supplementary material for: The CAM Model for CIC-DUX4 Sarcoma and Its Potential Use for Precision Medicine
Source: Cells. 2021 Oct 1;10(10):2613. doi: 10.3390/cells10102613 (PMC8533847; doi:10.3390/cells10102613)
Supplement: Supplementary file 1 [file cells-10-02613-s001.zip]

Archive with 1 entries (1 files):
- cells-1391752-supplementary.pdf
